# Supplementary material for: Design, Synthesis and Biological Evaluation of 3-Hydrazonoindolin-2-one Derivatives as Novel HIV-1 RNase H Inhibitors
Source: Molecules. 2025 Apr 22;30(9):1868. doi: 10.3390/molecules30091868 (PMC12073785; doi:10.3390/molecules30091868)
Supplement: Supplementary file 1 [file molecules-30-01868-s001.zip]

Archive with 1 entries (1 files):
- molecules-3452319-supplementary.pdf
